# Supplementary material for: Through the looking glass: the neural basis of self-concept in young adults with antisocial trajectories
Source: Soc Cogn Affect Neurosci. 2023 Mar 17;18(1):nsad016. doi: 10.1093/scan/nsad016 (PMC10165683; doi:10.1093/scan/nsad016)
Supplement: nsad016_Supp [file nsad016_supp.zip]

Archive with 1 entries (1 files):
- scan-22-205-File002.docx
